# Supplementary material for: Analyzing Antibiotic Resistance in Bacteria from Wastewater in Pakistan Using Whole-Genome Sequencing
Source: Antibiotics (Basel). 2024 Oct 4;13(10):937. doi: 10.3390/antibiotics13100937 (PMC11504851; doi:10.3390/antibiotics13100937)
Supplement: Supplementary file 1 [file antibiotics-13-00937-s001.zip]

Archive with 1 entries (1 files):
- antibiotics-3211882-supplementary.xlsx
