# Supplementary material for: Analyzing Antibiotic Resistance in Bacteria from Wastewater in Pakistan Using Whole-Genome Sequencing
Source: Antibiotics (Basel). 2024 Oct 4;13(10):937. doi: 10.3390/antibiotics13100937 (PMC11504851; doi:10.3390/antibiotics13100937)
Supplement: Supplementary file 1 [file antibiotics-13-00937-s001.zip › antibiotics-3211882-supplementary.xlsx]

## Sheet: Table S1
Table S1. Summary of isolates analyzed and submitted under BioProject PRJNA1106557.
Sample ID	Sample source	Sample location	Number of reads (Illumina/Nanopore)	Genome size (bp)	Contig Number	G+C content	N50	L50	CDS	Assembly completeness (%)	GAMBIT identification	ANI (%)	NCBI Refrence Seq for ANI	BIGSdb Species Identification	Biosample	SRA (illumina/nanopore)
19EC2	Canal	Lahore, Punjab	518332	5476651	201	51	86739	22	5166	100	Escherichia coli	97.3113	GCF_000005845.2	Escherichia coli	SAMN41915106	SRR29468235
20EC1	Canal	Lahore, Punjab	533941	5189495	136	51	154447	9	4910	100	Escherichia coli	97.2052	GCF_000005845.2	Escherichia coli	SAMN41915107	SRR29468234
21EC2	Household wastewater	Mingora, KP	605437	4938678	193	51	72961	25	4583	100	Escherichia coli	98.8726	GCF_000005845.2	Escherichia coli	SAMN41915747	SRR29468239
22EC1	Sewage	Mingora, KP	823709	4723078	149	51	85996	18	4447	100	Escherichia coli	98.8439	GCF_000005845.2	Escherichia coli	SAMN41915751	SRR29468243
22EC2	Sewage	Mingora, KP	688157	4710426	129	51	98868	15	4440	100	Escherichia coli	98.8097	GCF_000005845.2	Escherichia coli	SAMN41915752	SRR29468263
23EC1	Household wastewater	Saidu Sharif, KP	418374	4664772	157	51	72546	21	4349	100	Escherichia coli	98.4243	GCF_000005845.2	Escherichia coli	SAMN41915753	SRR29468264
23AC1	Household wastewater	Saidu Sharif, KP	392577	4807465	197	51	81052	21	4486	100	Escherichia coli	98.5024	GCF_000005845.2	Escherichia coli	SAMN41916119	SRR29468335
26AC1	Sewage	Dargai, KP	408903	4876121	196	51	65418	25	4579	100	Escherichia coli	98.4751	GCF_000005845.2	Escherichia coli	SAMN41916120	SRR29468345
30EC1	Sewage	Peshwar, KP	558090	5089439	137	51	106158	18	4792	100	Escherichia coli	98.9543	GCF_000005845.2	Escherichia coli	SAMN41916122	SRR29468339
36AC2	Household wastewater	Abattabad, KP	707004	4958390	95	51	150258	12	4681	100	Escherichia coli	98.5333	GCF_000005845.2	Escherichia coli	SAMN41916146	SRR29468341
37EC1	Household wastewater	Mardan, KP	678113	4866488	157	51	81825	21	4620	100	Escherichia coli	98.8155	GCF_000005845.2	Escherichia coli	SAMN41916157	SRR29468348
37EC2	Sewage	Mardan, KP	1059766	5369492	174	51	68409	23	5018	100	Escherichia coli	97.4306	GCF_000005845.2	Escherichia coli	SAMN41916161	SRR29468347
41EC2	Household wastewater	Sindh	522663/131330	5071937	2	51	106447	1	4737	100	Escherichia coli	99.3417	GCF_000005845.2	Escherichia coli	SAMN41148291	SRR28859441/SRR29060711
42AC1	Household wastewater	Sindh	421516	4946154	137	51	98346	18	4660	100	Escherichia coli	98.51	GCF_000005845.2	Escherichia coli	SAMN41916169	SRR29468356
43EC1	Household wastewater	Sindh	358367	4904919	215	51	56938	26	4580	100	Escherichia coli	99.4178	GCF_000005845.2	Escherichia coli	SAMN41916170	SRR30321707
45EC1	Sewage	Sindh	535996	4932132	205	51	67143	24	4686	100	Escherichia coli	98.6827	GCF_000005845.2	Escherichia coli	SAMN41916171	SRR29468382
68EC2	Sewage	Quetta, Balochistan	703949	4743768	81	51	168014	9	4397	100	Escherichia coli	98.4784	GCF_000005845.2	Escherichia coli	SAMN41916175	SRR29468383
76EC1	Household wastewater	Quetta, Balochistan	607296	4723384	65	51	203291	7	4414	100	Escherichia coli	99.5647	GCF_000005845.2	Escherichia coli	SAMN41916867	SRR29468384
EB7-1	Canal	Faisalabad, Punjab	702681	5779651	143	57	164801	10	5506	100	Klebsiella pneumoniae	98.9647	GCF_016415705.1	Klebsiella quasipneumoniae	SAMN41914982	SRR29468159
EC117	Sewage	Faisalabad, Punjab	920716	5499922	148	57	135209	13	5105	100	Klebsiella pneumoniae	98.9093	GCF_000240185.1	Klebsiella pneumoniae	SAMN41914983	SRR29468160
EC118	Canal	Faisalabad, Punjab	563494	5309352	108	57	174498	11	4901	100	Klebsiella pneumoniae	99.1104	GCF_000240185.1	Klebsiella pneumoniae	SAMN41915008	SRR29468164
EC139	Household wastewater	Kamlia, Punjab	645287	5096467	46	58	426332	5	4714	100	Klebsiella pneumoniae	99.1633	GCF_000240185.1	Klebsiella pneumoniae	SAMN41915015	SRR29468189
22EB1	Household wastewater	Mingora, KP	347798	5674703	182	57	124595	14	5269	100	Klebsiella pneumoniae	98.8583	GCF_000240185.1	Klebsiella pneumoniae	SAMN41915027	SRR29468200
EB1-3	industrial wastewater	Faisalabad, Punjab	656747	5286697	37	54	284163	7	4903	100	Citrobacter	98.7179	GCF_009295665.1	Citrobacter telavivensis	SAMN41915026	SRR29518861
66EB1	Household wastewater	Quetta, Balochistan	455045	5001661	89	52	122051	13	4659	100	Citrobacter	98.0651	GCF_023374935.1	Citrobacter portucalensis	SAMN41915091	SRR29518860
17EB1	Household wastewater	Lahore, Punjab	524132	5544458	75	56	265895	8	5136	100	Raoultella ornithinolytica	99.4904	GCF_901421005.1	Raoultella ornithinolytica	SAMN41915039	SRR29468202
68EB1	Sewage	Quetta, Balochistan	647917	5919158	74	56	314537	7	5566	100	Raoultella planticola	99.1119	GCF_022637595.1	Raoultella planticola	SAMN41915092	SRR29468219
EC145	Canal	Chichawatni, Punjab	1056558	4889477	73	55	132580	11	4514	100	Enterobacter	98.5925	GCF_905331265.2	Enterobacter cloacae	SAMN41915028	SRR29468201
51AC1	Canal	Sialkot, Punjab	516893	3925377	137	39	65574	16	3702	100	Acinetobacter baumannii	97.6147	GCF_008632635.1	Acinetobacter baumannii	SAMN41915048	SRR29468204
77AC2	Canal	Islamabd, capital	487279	4074911	140	51	73945	17	3832	100	Morganella morganii	98.4638	GCF_902387845.1	Morganella morganii	SAMN41915093	SRR29468221
78EB1	Household wastewater	Islamabd, capital	533345	5306778	47	59	218373	9	4865	100	Serratia marcescens	99.1229	GCF_017309605.1	Serratia ureilytica	SAMN41915094	SRR29468222
78EB2	Household wastewater	Islamabd, capital	468196	5193168	45	60	269833	6	4727	100	Serratia marcescens	96.2256	GCF_008364255.1	Serratia nevei	SAMN41915105	SRR29468233

## Sheet: Table S2
Table S2. The list of reference genome names and NCBI Ref Seq accession used for ANI calculations.
NCBI Ref Seq accesion	Refrence Genome Name
GCF_000240185.1	Klebsiella pneumoniae subsp. pneumoniae HS11286
GCF_003261575.2	Klebsiella huaxiensis
GCF_003812925.1	Klebsiella oxytoca
GCF_005860775.1	Klebsiella indica
GCF_006711645.1	Klebsiella electrica
GCF_007632255.1	Klebsiella aerogenes
GCF_009648975.1	Klebsiella variicola
GCF_015139575.1	Klebsiella michiganensis
GCF_016415705.1	Klebsiella quasipneumoniae
GCF_018139045.1	Klebsiella pasteurii
GCF_020525665.1	Klebsiella quasivariicola
GCF_020526085.1	Klebsiella africana
GCF_901563875.1	Klebsiella spallanzanii
GCF_902164675.1	Klebsiella grimontii
GCF_021278985.1	Citrobacter rodentium NBRC 105723 = DSM 16636
GCF_019047765.1	Citrobacter pasteurii
GCF_004353845.1	Citrobacter arsenatis
GCF_004684345.1	Citrobacter tructae
GCF_904859905.1	Citrobacter freundii MSB1_1H
GCF_009648935.1	Citrobacter braakii
GCF_023374935.1	Citrobacter portucalensis
GCF_001558935.2	Citrobacter amalonaticus
GCF_000018045.1	Citrobacter koseri ATCC BAA-895
GCF_008693645.1	Citrobacter werkmanii
GCF_018128425.1	Citrobacter sedlakii
GCF_016893685.1	Citrobacter cronae
GCF_024023655.1	Citrobacter meridianamericanus
GCF_030294585.1	Citrobacter youngae
GCF_009295665.1	Citrobacter telavivensis
GCF_003938205.1	Citrobacter farmeri
GCF_003429605.1	Citrobacter gillenii
GCF_004801125.1	Citrobacter murliniae
GCF_003795375.1	Citrobacter europaeus
GCF_001729805.1	Enterobacter roggenkampii
GCF_001750725.1	Enterobacter ludwigii
GCF_009176645.1	Enterobacter oligotrophicus
GCF_001984825.2	Enterobacter chengduensis
GCF_003594935.2	Enterobacter huaxiensis
GCF_024218835.1	Enterobacter hormaechei subsp. steigerwaltii
GCF_905331265.2	Enterobacter cloacae
GCF_007035805.1	Enterobacter asburiae
GCF_020042625.1	Enterobacter bugandensis
GCF_030406165.1	Enterobacter pseudoroggenkampii
GCF_009036245.1	Enterobacter sichuanensis
GCF_019665745.1	Enterobacter cancerogenus
GCF_003594915.1	Enterobacter chuandaensis
GCF_026344075.1	Enterobacter nematophilus
GCF_004331385.1	Enterobacter quasihormaechei
GCF_000534275.1	Enterobacter kobei
GCF_003964805.1	Enterobacter quasiroggenkampii
GCF_018597345.1	Enterobacter quasimori
GCF_034107085.1	Enterobacter vonholyi
GCF_014930725.1	Enterobacter pasteurii
GCF_022637595.1	Raoultella planticola
GCF_012029655.1	Raoultella terrigena
GCF_901421005.1	Raoultella ornithinolytica
GCF_000191145.1	Acinetobacter pittii PHEA-2
GCF_000196795.1	Acinetobacter oleivorans DR1
GCF_018324105.1	Acinetobacter bouvetii
GCF_001704115.1	Acinetobacter larvae
GCF_001696605.3	Acinetobacter wuhouensis
GCF_001704115.1	Acinetobacter larvae
GCF_002165375.2	Acinetobacter chinensis
GCF_011578045.1	Acinetobacter shaoyimingii
GCF_003024525.3	Acinetobacter cumulans
GCF_011578285.1	Acinetobacter lanii
GCF_023824315.1	Acinetobacter tibetensis
GCF_001704615.3	Acinetobacter defluvii
GCF_001307195.1	Acinetobacter equi
GCF_009557235.1	Acinetobacter wanghuae
GCF_008632635.1	Acinetobacter baumannii
GCF_005281455.1	Acinetobacter nosocomialis M2
GCF_018336855.1	Acinetobacter junii
GCF_002055515.1	Acinetobacter calcoaceticus
GCF_003258335.1	Acinetobacter radioresistens
GCF_009914475.1	Acinetobacter indicus
GCF_016576965.1	Acinetobacter bereziniae
GCF_018139125.1	Acinetobacter soli
GCF_019343495.1	Acinetobacter lwoffii
GCF_010918895.1	Acinetobacter schindleri
GCF_003323815.1	Acinetobacter haemolyticus
GCF_000046845.1	Acinetobacter baylyi ADP1
GCF_016064815.1	Acinetobacter seifertii
GCF_017498585.1	Acinetobacter towneri
GCF_002370525.2	Acinetobacter guillouiae
GCF_013122135.1	Acinetobacter lactucae
GCF_018409485.1	Acinetobacter variabilis
GCF_019355975.1	Acinetobacter septicus
GCF_000368585.1	Acinetobacter venetianus
GCF_000367945.1	Acinetobacter proteolyticus
GCF_000413935.1	Acinetobacter colistiniresistens
GCF_000368565.1	Acinetobacter gerneri
GCF_900095025.1	Acinetobacter albensis
GCF_000367925.1	Acinetobacter bohemicus ANC 3994
GCF_010646905.1	Acinetobacter portensis
GCF_014635885.1	Acinetobacter vivianii
GCF_014636095.1	Acinetobacter modestus
GCF_000368025.1	Acinetobacter parvus
GCF_000488275.1	Acinetobacter brisouii
GCF_000759995.1	Acinetobacter tjernbergiae
GCF_000369005.1	Acinetobacter beijerinckii
GCF_000488215.1	Acinetobacter nectaris
GCF_000413895.1	Acinetobacter rudis
GCF_006352475.1	Acinetobacter pullicarnis
GCF_002174125.1	Acinetobacter populi
GCF_014635545.1	Acinetobacter courvalinii
GCF_001707755.1	Acinetobacter celticus
GCF_009939195.1	Acinetobacter kanungonis
GCF_900625095.1	Acinetobacter ihumii
GCF_002135235.1	Acinetobacter silvestris
GCF_026344175.1	Acinetobacter nematophilus
GCF_001678755.1	Acinetobacter gandensis
GCF_023499985.1	Acinetobacter amyesii
GCF_004208515.1	Acinetobacter halotolerans
GCF_003664645.1	Acinetobacter chengduensis
GCF_002233755.1	Acinetobacter piscicola
GCF_013009345.1	Acinetobacter geminorum
GCF_026168575.1	Acinetobacter entericus
GCF_022601685.1	Acinetobacter sedimenti
GCF_014837015.1	Acinetobacter pecorum
GCF_004331155.1	Acinetobacter terrestris
GCF_015627105.1	Acinetobacter baretiae
GCF_001605895.1	Acinetobacter pragensis
GCF_003024515.2	Acinetobacter sichuanensis
GCF_003611465.1	Acinetobacter tianfuensis
GCF_003611475.1	Acinetobacter rongchengensis
GCF_000816495.1	Acinetobacter harbinensis
GCF_900323515.1	Acinetobacter stercoris
GCF_000368805.1	Acinetobacter johnsonii ANC 3681
GCF_001682515.1	Acinetobacter gyllenbergii
GCF_008867985.1	Acinetobacter tandoii
GCF_000369885.1	Acinetobacter ursingii NIPH 706
GCF_008693185.1	Acinetobacter qingfengensis
GCF_000369845.1	Acinetobacter higginsii
GCF_029887885.2	Acinetobacter pseudolwoffii
GCF_900197575.1	Acinetobacter apis
GCF_900096915.1	Acinetobacter marinus
GCF_900096995.1	Acinetobacter puyangensis
GCF_034187745.1	Acinetobacter faecalis
GCF_900096895.1	Acinetobacter kookii
GCF_900096955.1	Acinetobacter boissieri
GCF_015627165.1	Acinetobacter rathckeae
GCF_002135195.1	Acinetobacter terrae
GCF_900107285.1	Acinetobacter kyonggiensis
GCF_003611455.1	Acinetobacter guerrae
GCF_015627215.1	Acinetobacter pollinis
GCF_008692955.1	Morganella psychrotolerans
GCF_902387845.1	Morganella morganii
GCF_001006005.1	Serratia fonticola
GCF_016026735.1	Serratia rubidaea
GCF_021462285.1	Serratia entomophila
GCF_900187015.1	Serratia ficaria
GCF_001642805.2	Serratia surfactantfaciens
GCF_009817885.1	Serratia rhizosphaerae
GCF_000214235.1	Serratia plymuthica AS9
GCF_017309605.1	Serratia ureilytica
GCF_008364325.2	Serratia liquefaciens
GCF_004768745.1	Serratia nematodiphila
GCF_009831665.3	Serratia symbiotica
GCF_949794035.1	Serratia proteamaculans
GCF_900638135.1	Serratia quinivorans
GCF_000261045.2	Serratia inhibens PRI-2C
GCF_003516165.1	Serratia marcescens
GCF_900186025.1	Serratia grimesii
GCF_001976145.1	Serratia oryzae
GCF_023282985.1	Serratia silvae
GCF_004011885.1	Serratia microhaemolytica
GCF_008364255.1	Serratia nevei
GCF_002206385.2	Serratia odorifera
GCF_029907835.1	Serratia bockelmannii

## Sheet: Table S3
Table S3. MLST and Capsular typing of the Klebsiella penumonia isolates from this study.
Sample ID	MLST	K Antigen	O Antigen	wzi
EC117	ST245-2LV	KL104	O1/O2v1	73
EC118	ST152	KL105	O3b	124
EC139	ST4291	KL102	O1/O2v2	173
22EB1	ST2534	KL62	O1/O2v1	323

## Sheet: Table S4
Table S4. Sequences producing significant alignments with bla NDM-1 from different species, sources, and geographic locations.
Scientific Name	Max Score	Total Score	Query Cover (%)	E value	Percentage Identity	Accession Length	Accession	Source	Country
Providencia vermicola	1502	3004	100	0	100	4526892	https://www.ncbi.nlm.nih.gov/nucleotide/AP024490.1?report=genbank&log$=nucltop&blast_rank=1&RID=ZE7M8MCH013	Human	Nepal
Klebsiella pneumoniae	1502	1502	100	0	100	59309	https://www.ncbi.nlm.nih.gov/nucleotide/CP143977.1?report=genbank&log$=nucltop&blast_rank=2&RID=ZE7M8MCH013	Human	USA
Klebsiella pneumoniae	1502	1502	100	0	100	66524	https://www.ncbi.nlm.nih.gov/nucleotide/CP144130.1?report=genbank&log$=nucltop&blast_rank=3&RID=ZE7M8MCH013	Human	Taiwan
Providencia huaxien	1502	1502	100	0	100	117549	https://www.ncbi.nlm.nih.gov/nucleotide/PP238397.1?report=genbank&log$=nucltop&blast_rank=4&RID=ZE7M8MCH013	Human	China
Klebsiella pneumoniae	1502	1502	100	0	100	53947	https://www.ncbi.nlm.nih.gov/nucleotide/OQ723099.1?report=genbank&log$=nucltop&blast_rank=5&RID=ZE7M8MCH013	Human	Spain
Escherichia coli	1502	1502	100	0	100	44962	https://www.ncbi.nlm.nih.gov/nucleotide/CP142550.1?report=genbank&log$=nucltop&blast_rank=6&RID=ZE7M8MCH013	Swine	China
